# Supplementary material for: X-Ray Performance of SiC NPN Radiation Detector
Source: Micromachines (Basel). 2024 Dec 24;16(1):2. doi: 10.3390/mi16010002 (PMC11767698; doi:10.3390/mi16010002)
Supplement: Supplementary file 1 [file micromachines-16-00002-s001.zip]

Archive with 1 entries (1 files):
- micromachines-3359007-supplementary.pdf
